# Supplementary material for: Comparison of REST Cistromes across Human Cell Types Reveals Common and Context-Specific Functions
Source: PLoS Comput Biol. 2014 Jun 12;10(6):e1003671. doi: 10.1371/journal.pcbi.1003671 (PMC4055426; doi:10.1371/journal.pcbi.1003671)
Supplement: Table S1 — List of accession numbers and total reads of the REST ChIP-seq datasets. (XLSX) [file pcbi.1003671.s009.xlsx]

## Sheet: Sheet1
Cell Type	GEO number	Unique ChIP-seq Read	Input GEO number	Unique Input Reads
A549	GSM1010749	62571162	GSM1010818	47681834
CD4+ T cell	GSM1201946	20415796	GSM1201947	51774138
ECC-1	GSM1010841	35760094	GSM1010874	45728147
GM12878	GSM803349	37572852	GSM803346	8917598
H1 ESC	GSM803365	27325506	GSM803364	36852749
H1-derived neurons	GSM1010804	47762020	GSM1010873	48504391
HCT-116	GSM1010869	36165468	GSM1010872	42223627
HeLa S3	GSM803478	22183107	GSM803479	29454439
HepG2	GSM803344	29320184	GSM803462	36496366
HL-60	GSM1010754	49982292	GSM1010870	31812637
K562	GSM803440	21299142	GSM803468	25416630
MCF-7	GSM1010891	39057721	GSM1010854	84906003
PANC-1	GSM1010859	25853350	GSM1010853	20948863
PFSK-1	GSM803369	31957306	GSM803376	81425922
SK-N-SH	GSM1010735	39410743	GSM1010798	92340018
U87	GSM803372	29844460	GSM803375	34444206
