# Supplementary material for: Comparison of REST Cistromes across Human Cell Types Reveals Common and Context-Specific Functions
Source: PLoS Comput Biol. 2014 Jun 12;10(6):e1003671. doi: 10.1371/journal.pcbi.1003671 (PMC4055426; doi:10.1371/journal.pcbi.1003671)
Supplement: Table S3 — Pathways consistently enriched across cell types. Lists of the top 10 pathways enriched (p< = 1E-3) in the most cell types, organized by number of cells enriched in. Red and grey background signifies that p-value is below or above the threshold of 1E-3, respectively. Numbers in cells are −log10(p). (XLSX) [file pcbi.1003671.s011.xlsx]

## Sheet: Table_S3
Pathway Commons	A549	T cell	ECC-1	GM12878	H1	Neuron	HCT-116	HeLa S3	Hep G2	HL-60	K562	MCF-7	PANC-1	PFSK-1	SK-N-SH	U87
Neuronal System	6.38136	4.73108	13.6858	11.9229	13.222	2.26125	11.5849	9.18509	11.3962	10.2139	5.63472	13.6182	12.7873	8.69179	11.2246	8.41977
Voltage gated Potassium channels	3.33215	3.51918	5.22752	7.37683	11.0612	N/A	6.1946	5.0009	4.98319	4.74777	3.24281	7.97696	5.27457	4.97526	5.22255	6.44374
Potassium Channels	2.45047	3.12516	6.02208	6.13978	7.72082	N/A	5.51781	5.46843	4.07594	3.78398	3.14943	7.51848	5.71529	5.30045	5.90454	6.04856
GPCR ligand binding	0.797007	0.0911492	6.94663	6.2892	3.77005	N/A	8.48699	7.06961	6.71021	3.23043	3.09792	7.51015	7.11378	4.9712	6.2565	6.1115
Transmission across Chemical Synapses	3.81254	3.54224	7.72295	5.28263	4.90098	2.11776	4.99489	3.49179	6.63905	5.70951	2.5032	6.06919	6.85957	3.62132	5.21453	2.59505
Class A/1 (Rhodopsin-like receptors)	0.326759	0.0250396	4.36475	3.67343	2.7221	N/A	4.93527	4.08419	4.12175	2.16844	1.80479	3.83413	4.73305	2.52906	3.66359	3.5569
CRMPs in Sema3A signaling	1.38934	1.79675	3.78947	3.81072	3.31392	0.949388	3.1253	2.0177	3.42818	3.89586	3.7797	2.99382	4.10159	3.05394	3.30144	2.87792
Neurotransmitter Receptor Binding And Downstream Transmission In The Postsynaptic Cell	2.22865	2.45225	5.54365	3.98875	3.93837	1.03128	2.59545	2.2495	3.65772	3.54096	1.85538	4.02908	4.07813	2.87577	3.27511	1.46541
Peptide ligand-binding receptors	0.477577	0.0221591	4.59613	2.52484	3.00639	N/A	4.24603	3.81002	4.72882	1.98587	2.0356	3.34131	4.35683	2.58904	2.54553	3.10513
Developmental Biology	17.2231	N/A	3.04649	1.42436	6.01013	14.0265	1.89182	2.88992	1.1349	18.4428	2.71834	1.98319	4.09425	4.79731	4.51672	2.01208
