# Supplementary material for: Comparison of REST Cistromes across Human Cell Types Reveals Common and Context-Specific Functions
Source: PLoS Comput Biol. 2014 Jun 12;10(6):e1003671. doi: 10.1371/journal.pcbi.1003671 (PMC4055426; doi:10.1371/journal.pcbi.1003671)
Supplement: Table S4 — List of top 10 pathways enriched (p< = 1E-3) in neurons, annotated as Table S3. (XLSX) [file pcbi.1003671.s012.xlsx]

## Sheet: Table_S4
Pathway Commons	A549	T cell	ECC-1	GM12878	H1	Neuron	HCT-116	HeLa S3	Hep G2	HL-60	K562	MCF-7	PANC-1	PFSK-1	SK-N-SH	U87
Gene Expression	25.928	2.17952	N/A	N/A	0.288397	37.9586	N/A	N/A	N/A	19.7312	0.136402	N/A	0.0352552	0.644079	0.567143	0.048253
Eukaryotic Translation Elongation	32.3418	0.484694	0.24108	0.126638	1.76915	35.3036	N/A	0.386822	N/A	36.4578	0.379829	N/A	0.916215	3.79836	4.2085	2.79966
Peptide chain elongation	32.7421	0.563586	0.283579	0.144863	1.98166	34.5114	0.0499063	0.309964	N/A	36.8151	0.448542	N/A	0.774955	4.0377	4.49475	0.548477
Eukaryotic Translation Termination	30.387	0.430371	0.283579	0.144863	1.46845	34.5114	N/A	0.309964	N/A	34.3019	0.335687	N/A	0.577423	3.57656	3.59869	2.80541
Nonsense Mediated Decay Independent of the Exon Junction Complex	28.0403	0.567883	0.21588	0.11568	1.19026	33.0348	N/A	0.244402	N/A	31.8951	0	N/A	0.481752	3.21741	3.19871	0.46573
Viral mRNA Translation	30.387	0.563586	0.396823	0.144863	1.71468	32.0804	N/A	0.309964	N/A	35.545	0.335687	N/A	0.577423	3.57656	3.59869	0.548477
Nonsense Mediated Decay Enhanced by the Exon Junction Complex	28.2336	0.531465	0.258182	0.0520269	0.814669	30.7959	N/A	0.238998	N/A	28.3614	0	N/A	0.363086	2.23991	3.11473	0.2615
Nonsense-Mediated Decay	28.2336	0.531465	0.258182	0.0520269	0.814669	30.7959	N/A	0.238998	N/A	28.3614	0	N/A	0.363086	2.23991	3.11473	0.2615
Insulin Synthesis and Processing	22.106	1.20793	0.180211	0.245305	0.736877	29.3206	0.157135	0.289473	0.042609	24.5348	0.285127	2.53407	0.487803	2.84359	2.75447	0.794063
Influenza Viral RNA Transcription and Replication	28.1961	0.526167	0.328124	0.0661858	2.10789	28.7375	N/A	0.297621	N/A	31.2336	0.309698	N/A	0.306645	3.24185	3.09177	0.453595
