# Supplementary material for: Comparison of REST Cistromes across Human Cell Types Reveals Common and Context-Specific Functions
Source: PLoS Comput Biol. 2014 Jun 12;10(6):e1003671. doi: 10.1371/journal.pcbi.1003671 (PMC4055426; doi:10.1371/journal.pcbi.1003671)
Supplement: Table S5 — List of accession numbers and summary of RNA-seq datasets. (XLSX) [file pcbi.1003671.s013.xlsx]

## Sheet: Table S5
Cell Type	Endedness	GEO Number	Aligned RNA-seq reads	# genes ≥1 FPKM
A549	single-ended	GSM923425	138182271	11493
CD4+ T cell	single-ended	GSM406414	47185036	11336
ECC-1	single-ended	GSM800447/GSM800449	81978371	11412
GM12878	paired-ended	GSM758559	132626082	10850
H1 ES	paired-ended	GSM758566	140750825	12488
iPS-derived neurons	paired-ended	GSM1132427	55131334	12923
HCT-116	paired-ended	GSM958749	417843554	12116
HeLa S3	paired-ended	GSM765402	119062168	11111
HepG2	paired-ended	GSM758575	148813536	11569
HL-60	paired-ended	GSM1013480	237297944	10107
K562	paired-ended	GSM765405	123230211	10805
MCF-7	paired-ended	GSM958745	335603813	12294
PANC1	single-ended	GSM923421	71894962	12094
PFSK1	single-ended	GSM923430	63247458	11564
SK-N-SH	paired-ended	GSM981253	442443558	12057
U87	single-ended	GSM923437	68639856	11695
