# Supplementary material for: Comparison of REST Cistromes across Human Cell Types Reveals Common and Context-Specific Functions
Source: PLoS Comput Biol. 2014 Jun 12;10(6):e1003671. doi: 10.1371/journal.pcbi.1003671 (PMC4055426; doi:10.1371/journal.pcbi.1003671)
Supplement: Table S6 — Association between genomic context and REST target expression. This table contains the median expression values of REST targets with each context (>1 peak per gene, intragenic, c/ncRE1, common) and their respective controls. It also lists Wilcoxon test p-values from their comparison and fold change of median expression without context over with context for each cell type. (XLSX) [file pcbi.1003671.s014.xlsx]

## Sheet: Table S6
	Transcription (FPKM) bound genes	Transcription (FPKM) unbound genes	p-val Transcription (FPKM) bound,unbound genes	FC Transcription (FPKM) unbound/bound	Transcription (FPKM) 1 peak genes	Transcription (FPKM) >1 peak genes	p-val Transcription (FPKM) 1 peak,>1 peak genes	FC Transcription (FPKM) 1 peak/>1 peak	Transcription (FPKM) cRE1+ncRE1 bound genes	Transcription (FPKM) halfsite+noRE1 bound genes	pval Transcription (FPKM) halfsite+noRE1, cRE1+ncRE1 bound genes	FC Transcription (FPKM) halfsite+noRE1/cRE1+ncRE1	Transcription (FPKM) cRE1 bound genes	Transcription (FPKM) ncRE1 bound genes	pval Transcription (FPKM) cRE1, ncRE1 bound genes	FC Transcription (FPKM) cRE1, ncRE1	Transcription (FPKM) common peak genes	Transcription (FPKM) shared+cell-specific peak genes	pval Transcription (FPKM) shared+cell-specific, common peak genes	FC Transcription (FPKM) shared+cell-specific/common	Transcription (FPKM) promoter REST bound genes	Transcription (FPKM) intragenic REST bound genes	p-val Transcription (FPKM) promoter bound, intragenic bound genes	FC Transcription (FPKM) promoter bound, intragenic bound	Transcription (FPKM) promoter bound, <50 bp from TSS REST bound genes	Transcription (FPKM) unbound genes	p-val Transcription (FPKM) promoter bound, <50 bp from TSS; unbound genes	FC Transcription (FPKM) promoter bound, ≥50 bp from TSS, promoter bound, <50 bp from TSS;
A549	3.70203	2.46776	< 2.2e-16	0.666596	4.29335	1.30614	1.38794e-06	3.28705	0.291903	10.125	< 2.2e-16	34.6862	0.31391	0.118624	0.0464056	2.64626	0.101454	6.73467	< 2.2e-16	66.3815	9.57704	0.716297	< 2.2e-16	13.3702	13.3107	2.46776	< 2.2e-16	5.39382
T cell	4.89056	1.77857	< 2.2e-16	0.363674	5.22365	2.27924	2.44088e-05	2.29184	0.291471	8.41602	< 2.2e-16	28.8743	0.367849	0.038825	0.000436428	9.47453	0.0562105	7.59484	< 2.2e-16	135.114	6.87545	1.25412	< 2.2e-16	5.48229	8.48768	1.77857	< 2.2e-16	4.77219
ECC-1	0.380492	3.59759	< 2.2e-16	9.45509	0.637315	0.0955969	< 2.2e-16	6.66669	0.201041	1.3744	< 2.2e-16	6.83642	0.210369	0.0291871	0.0203315	7.20762	0.0415649	0.745186	< 2.2e-16	17.9283	0.252058	0.39827	0.499983	0.632882	0.114071	3.59759	4.13535e-08	0.0317077
GM12878	0.100084	3.5819	< 2.2e-16	35.7891	0.1305	0.0371993	0.000106383	3.50813	0.0625587	0.796738	1.04175e-10	12.7358	0.0681397	0.0154658	0.00840529	4.40582	0.0365718	0.261482	3.72765e-12	7.14983	0.0916952	0.0809475	0.721414	1.13277	0.201914	3.5819	0.000943665	0.0563708
H1 ESC	1.79466	5.1357	< 2.2e-16	2.86166	1.96715	1.33822	0.0039846	1.46998	1.27691	3.08784	< 2.2e-16	2.41821	1.29367	0.499032	0.243466	2.59236	0.861501	2.08191	3.01024e-12	2.41661	2.44297	1.81524	3.33541e-05	1.34581	5.38073	5.1357	0.377517	1.04771
Neuron	7.35106	2.99179	< 2.2e-16	0.406988	7.35106	7.34284	0.318395	1.00112	5.62168	7.61135	0.000439425	1.35393	5.56668	8.00864	0.844419	0.695085	4.40619	7.53198	2.28891e-05	1.70941	10.6065	3.30744	< 2.2e-16	3.20686	8.44108	2.99179	< 2.2e-16	2.82141
HCT-116	0.202195	6.01394	< 2.2e-16	29.7432	0.291529	0.0345814	3.98883e-06	8.43021	0.138382	0.974627	0.000303398	7.04302	0.160819	0.00668966	0.00339179	24.0399	0.106585	0.38779	0.00424556	3.63832	0.0416378	0.257834	9.89233e-05	0.161491	0.184846	6.01394	0.000147532	0.0307363
HeLa S3	0.130559	4.34218	< 2.2e-16	33.2583	0.228466	0.0277996	1.33597e-11	8.21832	0.0677351	1.17569	7.08315e-15	17.3572	0.0683513	0.0549748	0.63266	1.24332	0.0161465	0.433742	< 2.2e-16	26.8629	0.191766	0.103368	0.0266126	1.85517	0.757224	4.34218	0.00325415	0.174388
Hep G2	0.15602	4.37665	< 2.2e-16	28.0519	0.302442	0.0219411	7.02357e-12	13.7843	0.089917	1.77545	1.69071e-12	19.7454	0.101967	0.0154888	0.0208153	6.58327	0.0364828	0.609319	< 2.2e-16	16.7015	0.198306	0.0851513	0.0981079	2.32887	1.01118	4.37665	0.0153583	0.23104
HL-60	0.614829	1.99602	< 2.2e-16	3.24646	1.16945	0.0172093	< 2.2e-16	67.9545	0.0410079	6.71236	< 2.2e-16	163.685	0.0452598	0.00893173	0.0206939	5.0673	0.0139223	2.28909	< 2.2e-16	164.419	5.14011	0.0746936	1.98112e-52	68.8159	10.1207	1.99602	2.2501e-12	5.07045
K562	1.34401	3.28047	< 2.2e-16	2.44081	1.66808	0.435468	0.00109309	3.83055	0.0945565	4.99398	< 2.2e-16	52.8148	0.0943	0.109075	0.454193	0.864543	0.0153315	2.98647	< 2.2e-16	194.793	2.73632	1.1451	1.01141e-06	2.38959	3.97115	3.28047	0.169668	1.21054
MCF-7	0.831932	5.79478	< 2.2e-16	6.96545	1.14953	0.277691	5.75272e-05	4.13961	0.457298	2.83062	6.61712e-15	6.18987	0.504741	0.276553	0.364269	1.82512	0.178224	1.62304	< 2.2e-16	9.10674	0.770079	0.932641	0.357177	0.825697	1.28378	5.79478	0.00174013	0.221541
PANC-1	0.90606	5.23112	< 2.2e-16	5.77348	1.27028	0.245492	1.07243e-05	5.1744	0.399425	4.38738	< 2.2e-16	10.9843	0.431109	0.0701698	0.0135103	6.1438	0.147861	2.56732	< 2.2e-16	17.3631	1.3105	0.61622	0.00704079	2.12667	2.07506	5.23112	0.15984	0.396677
PFSK-1	1.17884	5.17784	< 2.2e-16	4.3923	1.77717	0.424177	3.54144e-05	4.18969	0.349142	5.98986	< 2.2e-16	17.1559	0.363208	0.0951809	0.127621	3.81598	0.0849356	3.3386	< 2.2e-16	39.3074	3.09899	0.630889	3.87694e-08	4.9121	9.2435	5.17784	0.00464009	1.7852
SK-N-SH	1.69153	4.92396	< 2.2e-16	2.91095	2.1352	0.91088	0.0104419	2.34411	0.574659	6.80591	< 2.2e-16	11.8434	0.635961	0.0689824	0.00754691	9.21918	0.168769	3.85639	< 2.2e-16	22.8501	3.87908	1.68907	1.39183e-05	2.29658	11.3109	4.92396	1.27748e-05	2.29711
U87	0.577871	4.43002	< 2.2e-16	7.66611	0.837822	0.128598	2.43016e-06	6.51505	0.215685	6.42415	< 2.2e-16	29.7849	0.250539	0.0324687	0.00391249	7.71632	0.0942942	2.37141	< 2.2e-16	25.149	1.39184	0.453416	2.23443e-05	3.06969	8.26882	4.43002	0.0432661	1.86654
