# Supplementary material for: Comparison of REST Cistromes across Human Cell Types Reveals Common and Context-Specific Functions
Source: PLoS Comput Biol. 2014 Jun 12;10(6):e1003671. doi: 10.1371/journal.pcbi.1003671 (PMC4055426; doi:10.1371/journal.pcbi.1003671)
Supplement: Table S7 — List of the fold-changes of the median expression values for genes associated to each group of peaks with different cofactor colocalizations in comparison to all REST targets. The analyses were performed for genes with either any peaks or only one promoter peak, using data from GM12878 and Hep G2 cell lines. (XLSX) [file pcbi.1003671.s015.xlsx]

## Sheet: Table S7
Fold Change/ All REST binding	none	SIN3	CoREST	EZH2	SIN3 only	CoREST only	EZH2 only	SIN3+CoREST	SIN3+EZH2	CoREST+EZH2	SIN3+CoREST+EZH2
GM12878	0.397103	28.3926	3.94831	1.1427	46.9609	0.279252	0.501536	22.0887	57.6994	0.537228	26.2274
Promoter GM12878	1.07982	27.9425	5.3279	0.431656	32.657	0.0269296	0.0619227	22.8193	28.5361	0.175954	28.6751
Hep G2	3.48045	12.0516	0.885571	0.280455	20.9723	1.78521	0.322695	34.8521	4.58815	0.0524768	2.38517
Promoter Hep G2	0.678699	12.1318	2.28895	0.202021	30.1225	0.4613	0.0696654	31.7489	35.1933	0.0136152	4.18676
