# Supplementary material for: Comparison of REST Cistromes across Human Cell Types Reveals Common and Context-Specific Functions
Source: PLoS Comput Biol. 2014 Jun 12;10(6):e1003671. doi: 10.1371/journal.pcbi.1003671 (PMC4055426; doi:10.1371/journal.pcbi.1003671)
Supplement: Table S8 — List of median expression values for the group of genes bound by each transcription factor in GM12878 and Hep G2 cell lines. Data shown are for genes with any peaks or only promoter peaks. (XLSX) [file pcbi.1003671.s016.xlsx]

## Sheet: Table S8
All binding (FPKM)	SIN3	CoREST	EZH2	REST	HDAC2
GM12878	8.03934	4.22411	1.54191	0.100084	N/A
Promoter GM12878	9.30183	7.4662	2.14403	0.0916952	N/A
Hep G2	7.87563	4.29429	1.04916	0.15602	5.9111
Promoter Hep G2	9.4168	7.34908	1.43951	0.198306	8.574
