# Supplementary material for: Comparison of REST Cistromes across Human Cell Types Reveals Common and Context-Specific Functions
Source: PLoS Comput Biol. 2014 Jun 12;10(6):e1003671. doi: 10.1371/journal.pcbi.1003671 (PMC4055426; doi:10.1371/journal.pcbi.1003671)
Supplement: Table S9 — List of primer sequences used for ChIP-qPCR analysis in T cells. (XLSX) [file pcbi.1003671.s017.xlsx]

## Sheet: Table S9
Genes	Forward Primer	Reverse Primer
CBX1	GCA ACA TTG TTC CAG ACC AC	CTG CGT GAA GGA TGG AGA G
SYF2	GGA ATT TGC GCA GTC TCT GT	GAA GCC AGT TCT CCT TGT CG
GRIA2	GGG TTT TCA CAG GAG ATG GA	GCC GAA TTG CTA ATT GTT GG
SCG2	GAA GAG CAT GCA ATT TGG AA	AGA ACG GGG AGG AAT ATG CT
L1CAM	CCA CCC CCA CCA AAT AAC TA	CCT TGG TCA CCC TGT CTC TG
CD28	ACA TGT GGA AGG AGC CAA GT	CCC TGC AAT GCT ACA CAC AC
LOC100128420	CTC TGC GAA TTA CTC CAC CA	AAC ACT GGC TCT CAG GCA CT
SLAMF1	CCG GCC CTC TCT ATC TTT TC	CAT GGC CAA CTT GTC TCT CA
NR2F6	ACG AAG AGC TCG CTC CAG	CTC TTC AGC ACC GTG GAG T
MIR937	GCA TTT GGC CAC GAA TCT TA	GCT GCC AGT GCT TTT GTG
SOX5	TCT TTT CAG CCT GCA TTC CT	TCT CCG CTT CCA AAC TGA TT
